# Supplementary material for: Risk Factors for Spotted Fever Group Rickettsioses in Kilimanjaro Region, Tanzania
Source: Open Forum Infect Dis. 2024 Nov 13;11(12):ofae664. doi: 10.1093/ofid/ofae664 (PMC11651152; doi:10.1093/ofid/ofae664)
Supplement: ofae664_Supplementary_Data [file ofae664_supplementary_data.zip]

Archive with 2 entries (2 files):
- ofae664_Supplementary_Data.docx
- BZ FEVER questionnaire v2 14_Feb_2012.pdf
